# Supplementary material for: Transcriptome analysis of avian reovirus-mediated changes in gene expression of normal chicken fibroblast DF-1 cells
Source: BMC Genomics. 2017 Nov 25;18:911. doi: 10.1186/s12864-017-4310-5 (PMC5702118; doi:10.1186/s12864-017-4310-5)
Supplement: Supplementary file 3 — Differentially expressed genes between sample groups. Sheet 1. The DEGs between mock- or ARV-infected samples at 10 hpi. Sheet 2. The DEGs between mock- or ARV-infected samples at 18 hpi. (XLSX 74 kb) [file 12864_2017_4310_MOESM3_ESM.xlsx]

## Sheet: V10vsNC10.DEG
Gene_id	readcount_V10	readcount_NC10	log2FoldChange	pval	padj	Associated Gene Name	Interpro Description
ENSGALG00000016400	119.552	0.975838	6.9368	5.0951e-19	5.2225e-16	RSAD2	Radical SAM||Elongator protein 3/MiaB/NifB
ENSGALG00000006384	1664.14	15.8263	6.7163	1.2306e-33	6.7275e-30	IFIT5	Tetratricopeptide repeat||Tetratricopeptide repeat-containing domain
ENSGALG00000013723	926.482	12.4392	6.2188	2.0046e-13	1.1741e-10	OASL	Ubiquitin-like||Nucleotidyl transferase domain||2-5-oligoadenylate synthetase, N-terminal||Rad60/SUMO-like domain||Ubiquitin||2'-5'-oligoadenylate synthetase 1, domain 2/C-terminal||Ubiquitin-related domain
ENSGALG00000013575	133.013	1.99425	6.0596	1.9733e-26	4.0452e-23	ISG12(2)	Interferon alpha-inducible protein 6/27
ENSGALG00000016142	93.0543	1.99425	5.5442	4.2921e-21	5.4147e-18	Mx	P-loop containing nucleoside triphosphate hydrolase||Dynamin, GTPase domain||Dynamin superfamily||Dynamin central domain||Dynamin GTPase effector
ENSGALG00000028982	494.982	28.1378	4.1368	7.6787e-14	4.6641e-11	CMPK2	UMP-CMP kinase, mitochondrai||P-loop containing nucleoside triphosphate hydrolase
ENSGALG00000009479	29.5096	2.46797	3.5798	9.861e-06	0.0018805	SAMD9L	P-loop containing nucleoside triphosphate hydrolase||Sterile alpha motif/pointed domain
ENSGALG00000006138	1740.23	220.606	2.9797	5.5003e-18	4.7476e-15	HELZ2	P-loop containing nucleoside triphosphate hydrolase||Zinc finger, CCCH-type
ENSGALG00000016964	279.25	60.2924	2.2115	4.5937e-08	1.3217e-05	EPSTI1	-
Novel00328	46.6368	10.4308	2.1606	1.7353e-05	0.0031977	predicted: TRIM25	PREDICTED: E3 ubiquitin/ISG15 ligase TRIM25 isoform X2 [Gallus gallus]>gi|513206443|ref|XP_004944889.1| PREDICTED: E3 ubiquitin/ISG15 ligase TRIM25 isoform X1 [Gallus gallus]
Novel00773	34.921	7.90603	2.1431	1.8798e-05	0.0033155	predicted: EEA1-like	PREDICTED: paramyosin-like [Gallus gallus]
ENSGALG00000016152	451.739	127.453	1.8255	1.7722e-11	7.855e-09	LY6E	CD59 antigen||Ly-6 antigen / uPA receptor -like
ENSGALG00000023709	33.7958	9.9996	1.7569	0.00025903	0.029297	torsin family 1, member B-like	Torsin||P-loop containing nucleoside triphosphate hydrolase
ENSGALG00000004859	4144.49	1362.07	1.6054	6.5428e-14	4.2224e-11	ZNFX1	P-loop containing nucleoside triphosphate hydrolase
ENSGALG00000006785	462.305	172.88	1.4191	1.2302e-10	5.044e-08	IRF1	Interferon regulatory factor DNA-binding domain||Interferon regulatory factor-1/2
ENSGALG00000019141	64.5709	26.2712	1.2974	6.6416e-05	0.0090018	lysozyme g-like	Glycoside hydrolase, family 23||Lytic transglycosylase-like SLT domain||Lysozyme-like domain
ENSGALG00000023821	207.096	85.0573	1.2838	4.9089e-05	0.007106	DHX58	DEAD/DEAH box helicase domain||Helicase, C-terminal||C-terminal domain of RIG-I||Helicase superfamily 1/2, ATP-binding domain||Helicase/UvrB domain||P-loop containing nucleoside triphosphate hydrolase
ENSGALG00000003144	688.472	306.648	1.1668	1.3796e-12	7.0703e-10	TRIM25	B30.2/SPRY domain||Butyrophylin-like||Concanavalin A-like lectin/glucanase domain||Zinc finger, C3HC4 RING-type||SPRY domain||SPRY-associated||Zinc finger, RING-type
ENSGALG00000014297	346.78	157.931	1.1347	2.1171e-05	0.0036548	IRF-3	Interferon regulatory factor-3||Interferon regulatory factor DNA-binding domain||SMAD/FHA domain
ENSGALG00000012075	267.567	126.724	1.0782	2.8149e-06	0.00060743	DTX3L	Zinc finger, RING-type||Zinc finger, C3HC4 RING-type||K Homology domain, type 1
ENSGALG00000012072	1796.24	856.167	1.069	1.865e-12	9.2687e-10	poly [ADP-ribose] polymerase 14-like	Poly(ADP-ribose) polymerase, catalytic domain||Macro domain
ENSGALG00000011089	466.768	232.813	1.0035	5.8179e-10	2.1203e-07	IFIH1	Helicase, C-terminal||DEAD/DEAH box helicase domain||Death-like domain||CARD domain||C-terminal domain of RIG-I||Armadillo-type fold||P-loop containing nucleoside triphosphate hydrolase||Helicase/UvrB domain||Helicase superfamily 1/2, ATP-binding domain
ENSGALG00000011046	450.119	256.114	0.81352	1.3461e-08	4.4153e-06	SNX10	Phox homologous domain
ENSGALG00000013468	306.074	178.233	0.78011	0.00016734	0.019743	TLR3	Toll/interleukin-1 receptor homology (TIR) domain||Cysteine-rich flanking region, C-terminal||Leucine-rich repeat||Leucine-rich repeat, typical subtype
ENSGALG00000012788	427.926	250.894	0.77028	8.0411e-09	2.6913e-06	PARP12	Zinc finger, CCCH-type||WWE domain||Poly(ADP-ribose) polymerase, catalytic domain
ENSGALG00000010560	854.593	516.724	0.72584	5.5278e-10	2.0604e-07	EIF2AK2	Protein kinase-like domain||Protein kinase domain||Serine-threonine/tyrosine-protein kinase catalytic domain||Tyrosine-protein kinase, catalytic domain||Serine/threonine/dual specificity protein kinase, catalytic domain||Double-stranded RNA-binding domain
ENSGALG00000013911	1251.67	757.386	0.72475	7.2792e-08	1.9897e-05	ZC3HAV1	Poly(ADP-ribose) polymerase, catalytic domain||WWE domain
ENSGALG00000010149	1158.33	704.92	0.71652	5.1336e-10	1.9579e-07	CMTR1	S-adenosyl-L-methionine-dependent methyltransferase||Ribosomal RNA methyltransferase FtsJ domain||G-patch domain||WW domain
ENSGALG00000013057	3422.12	2093.27	0.70913	4.4998e-18	4.341e-15	ubiquitin specific peptidase 18	Peptidase C19, ubiquitin carboxyl-terminal hydrolase||Ubiquitin specific protease domain
Novel00499	176.249	108.055	0.70585	0.00018719	0.021928	lncRNA	PREDICTED: LOW QUALITY PROTEIN: zinc finger protein 717 [Anas platyrhynchos]
ENSGALG00000016783	371.488	232.515	0.67599	0.00012649	0.015835	IL1R1	Interleukin-1 receptor type 1||Interleukin-1 receptor type I/II||Immunoglobulin-like domain||Immunoglobulin subtype||Toll/interleukin-1 receptor homology (TIR) domain||Immunoglobulin subtype 2
ENSGALG00000026173	272.197	184.69	0.55955	0.00028074	0.031011	granulysin	Saposin-like||Saposin B||Saposin-like type B, 1
ENSGALG00000005401	314.413	213.965	0.55529	0.00015696	0.018927	WNT9a	Wnt-9a protein||Wnt
ENSGALG00000019094	791.069	540.309	0.55002	2.3691e-06	0.00051804	PHF11	Zinc finger, FYVE/PHD-type||Zinc finger, PHD-type
ENSGALG00000027411	459.39	317.927	0.53103	2.9659e-05	0.0047224	ANAPC15	-
ENSGALG00000012219	442.777	308.245	0.52251	0.00015819	0.018937	UNC5C	Death domain||Immunoglobulin-like domain||Immunoglobulin subtype||Thrombospondin, type 1 repeat||Death-like domain||Immunoglobulin I-set||Immunoglobulin subtype 2||ZU5 domain
ENSGALG00000004250	749.72	531.574	0.49608	4.6336e-06	0.00096191	B4GALNT4	PA14||Chondroitin N-acetylgalactosaminyltransferase||Nucleotide-diphospho-sugar transferases
ENSGALG00000012057	1928.41	1388.5	0.47389	0.00024269	0.02764	TRANK1	Tetratricopeptide repeat-containing domain||Ankyrin repeat||P-loop containing nucleoside triphosphate hydrolase||Ankyrin repeat-containing domain
ENSGALG00000007651	1964.88	1419.04	0.46953	6.1331e-08	1.7048e-05	STAT1	STAT transcription factor, all-alpha||STAT transcription factor, DNA-binding||SH2 domain||STAT transcription factor, protein interaction||STAT transcription factor, coiled coil||p53-like transcription factor, DNA-binding
ENSGALG00000016403	507.608	367.096	0.46756	0.0001118	0.014438	ID2	Myc-type, basic helix-loop-helix (bHLH) domain
ENSGALG00000026180	600.993	438.37	0.4552	7.2585e-05	0.0096779	MSX2	Homeodomain-like||Homeodomain, metazoa||Homeobox domain
ENSGALG00000005609	682.219	498.974	0.45127	4.5561e-05	0.0067927	OGFR	Opioid growth factor receptor (OGFr) conserved domain
ENSGALG00000013480	772.608	570.057	0.43863	4.5238e-05	0.0067927	MTHFD2	Tetrahydrofolate dehydrogenase/cyclohydrolase, catalytic domain||Tetrahydrofolate dehydrogenase/cyclohydrolase, NAD(P)-binding domain||Tetrahydrofolate dehydrogenase/cyclohydrolase
ENSGALG00000005947	1683.86	1248.55	0.43152	1.4658e-06	0.00032486	MYD88	Toll/interleukin-1 receptor homology (TIR) domain||Death domain||Death-like domain||Myeloid differentiation primary response protein MyD88
ENSGALG00000012077	480.459	357.21	0.42764	0.0005115	0.049933	PARP9	Poly(ADP-ribose) polymerase, catalytic domain||Macro domain
ENSGALG00000014811	1270.46	950.279	0.41892	9.2445e-06	0.0018266	SMCHD1	SMCs flexible hinge||Histidine kinase-like ATPase, C-terminal domain
ENSGALG00000003651	1051.29	787.177	0.4174	2.1951e-05	0.0037499	NT5C3B	HAD-like domain||Pyrimidine 5'-nucleotidase, eukaryotic
ENSGALG00000008830	642.684	483.559	0.41042	0.00026623	0.029906	BMP2	Transforming growth factor-beta, N-terminal||Cystine-knot cytokine||Inhibin, alpha subunit||Transforming growth factor-beta, C-terminal
ENSGALG00000004802	735.985	559.939	0.39441	0.00022478	0.025961	TRAFD1	TRAF-like
ENSGALG00000006101	1102.74	846.431	0.38163	8.2125e-05	0.010862	ARFRP1	Small GTP-binding protein domain||Small GTPase superfamily, ARF type||Mitochondrial Rho-like||Signal recognition particle receptor, beta subunit||Small GTPase superfamily, Rab type||Guanine nucleotide binding protein (G-protein), alpha subunit||Small GTPase superfamily||P-loop containing nucleoside triphosphate hydrolase||Small GTPase superfamily, SAR1-type||Small GTPase superfamily, ARF/SAR type…
ENSGALG00000001916	1273.64	978.925	0.37968	4.6669e-05	0.0068953	SLIT3	EGF-like calcium-binding domain||Epidermal growth factor-like domain||Cystine knot, C-terminal||Leucine-rich repeat-containing N-terminal||Cysteine-rich flanking region, C-terminal||Concanavalin A-like lectin/glucanase domain||Laminin G domain||Leucine-rich repeat, typical subtype||Leucine-rich repeat
ENSGALG00000008661	3476.74	2677.07	0.37708	3.3933e-06	0.00072272	CYR61	Cystine knot, C-terminal||Thrombospondin, type 1 repeat||IGFBP-related, CNN||Glycoprotein hormone subunit beta, cystine knot||von Willebrand factor, type C
ENSGALG00000001231	1516.32	1178.32	0.36384	5.8739e-05	0.0080951	SAMHD1	Sterile alpha motif/pointed domain||HD domain||HD/PDEase domain
ENSGALG00000005757	1593.12	1238.81	0.3629	5.4232e-05	0.007651	IRF8	SMAD/FHA domain||Interferon regulatory factor-3||Interferon regulatory factor DNA-binding domain
ENSGALG00000003691	1317.59	1036.19	0.34661	0.00020601	0.023961	ring finger protein 145
ENSGALG00000006210	1157.47	911.39	0.34483	0.0003296	0.035037	Id1	Myc-type, basic helix-loop-helix (bHLH) domain
ENSGALG00000012726	12533.7	10001.8	0.32555	9.858e-06	0.0018805	HSP90B1	Heat shock protein Hsp90, N-terminal||Histidine kinase-like ATPase, C-terminal domain||Ribosomal protein S5 domain 2-type fold||Heat shock protein Hsp90 family
ENSGALG00000011957	2173.01	1734.74	0.32497	0.00013653	0.01671	TOB2	Ataxin-2, C-terminal||Anti-proliferative protein
ENSGALG00000001293	3213.12	2565.32	0.32484	5.6614e-05	0.0078683	IGF2BP1	K Homology domain||RNA recognition motif domain||K Homology domain, type 1
ENSGALG00000026383	47680.7	38157.3	0.32145	8.3924e-06	0.0016785	TMSB4X	Beta-thymosin||Thymosin beta-4, metazoa
ENSGALG00000008018	2403.78	1931.81	0.31535	0.00016322	0.019397	SNAI1	Zinc finger, C2H2-like||Zinc finger, C2H2
ENSGALG00000013819	1994.79	1608.09	0.31089	0.0002856	0.031226	SRSF7	RNA recognition motif domain||Zinc finger, CCHC-type
ENSGALG00000012277	2614.93	2125.84	0.29874	0.00033115	0.035037	MAFF	Transcription factor, Skn-1-like, DNA-binding domain||Basic leucine zipper domain, Maf-type||Basic-leucine zipper domain
ENSGALG00000009052	28710.5	23618.2	0.28168	0.0001128	0.014453	LBH	Limb-bud-and-heart
ENSGALG00000005739	6398.74	7708.88	-0.26873	0.00030694	0.033336	SCD	Fatty acid desaturase, type 1, core||Fatty acid desaturase, type 1
ENSGALG00000015358	4265.43	5165.26	-0.27615	0.00023935	0.02745	myosin	Tropomyosin||Prefoldin||IQ motif, EF-hand binding site||Myosin, N-terminal, SH3-like||Myosin tail||Myosin S1 fragment, N-terminal||Myosin head, motor domain||P-loop containing nucleoside triphosphate hydrolase
ENSGALG00000002678	14239.8	17256.2	-0.27718	0.00047664	0.047957	CSPG4	Laminin G domain||Concanavalin A-like lectin/glucanase domain
ENSGALG00000003932	5220.78	6462.12	-0.30774	0.00043686	0.0445	SDC4	Syndecan/Neurexin domain||Neurexin/syndecan/glycophorin C
ENSGALG00000004338	4990.62	6201.39	-0.31337	3.2348e-05	0.005101	COL18A1	Collagenase NC10/endostatin||Laminin G domain||C-type lectin fold||Concanavalin A-like lectin/glucanase domain||Collagen triple helix repeat
ENSGALG00000008220	8582.45	10666.3	-0.3136	1.8518e-05	0.0033155	BZW1	W2 domain||Armadillo-type fold
ENSGALG00000011805	5212.67	6485.9	-0.31528	3.8524e-05	0.0059046	UGT2A1	Glycosyl transferase, family 28, C-terminal||UDP-glucuronosyl/UDP-glucosyltransferase
ENSGALG00000010243	24732.7	30887.6	-0.32061	7.5449e-06	0.0015276	PRDX1	Redoxin||Alkyl hydroperoxide reductase subunit C/ Thiol specific antioxidant||Peroxiredoxin, C-terminal||Thioredoxin-like fold
ENSGALG00000027592	1482.13	1865.58	-0.33195	0.00010446	0.013596	ERN2	Quinonprotein alcohol dehydrogenase-like superfamily||Protein kinase-like domain||Serine-threonine/tyrosine-protein kinase catalytic domain||Tyrosine-protein kinase, catalytic domain||Serine/threonine/dual specificity protein kinase, catalytic domain||Protein kinase domain||PUG domain||Pyrrolo-quinoline quinone beta-propeller repeat||KEN domain
ENSGALG00000007127	2065.74	2603.09	-0.33357	4.9395e-05	0.007106	FADS1	Fatty acid desaturase, type 1||Cytochrome b5-like heme/steroid binding domain||Fatty acid/sphingolipid desaturase
ENSGALG00000004984	826.952	1044.32	-0.33669	0.00050166	0.049562	SECISBP2L	50S ribosomal protein L30e-like||Ribosomal protein L7Ae/L30e/S12e/Gadd45
ENSGALG00000005678	30881.1	39035.9	-0.33808	0.00040326	0.041857	FLNB	Filamin/ABP280 repeat-like||Filamin/ABP280 repeat||Immunoglobulin E-set||Calponin homology domain
Novel00226	916.299	1160.07	-0.34032	0.00031194	0.033656	lncRNA
ENSGALG00000011846	1573.92	1994.67	-0.34179	5.4584e-05	0.007651	SACM1L	SAC domain
ENSGALG00000027282	1487.38	1885.36	-0.34207	6.2493e-05	0.0085407	C14orf1	Erg28
Novel00610	781.404	992.765	-0.34538	0.0004284	0.043911	lncRNA	hypothetical protein Anapl_06985 [Anas platyrhynchos]
ENSGALG00000017142	1093.62	1390.43	-0.34643	0.00012971	0.016019	PSPC1	NOPS||RNA recognition motif domain
Novel00225	1288.55	1641.02	-0.34884	7.1465e-05	0.0096068	lncRNA
ENSGALG00000016314	3252.65	4159.11	-0.35466	4.2564e-06	0.00089493	ELOVL5	ELO family
Novel00043	1430.47	1829.23	-0.35474	4.7606e-05	0.0069709	lncRNA	hypothetical protein N306_09608, partial [Opisthocomus hoazin]
ENSGALG00000002681	1944.62	2487.84	-0.35541	1.5369e-05	0.0028642	HSD17B7	Short-chain dehydrogenase/reductase SDR||Polyketide synthase, ketoreductase domain||NAD-dependent epimerase/dehydratase, N-terminal domain||Glucose/ribitol dehydrogenase
ENSGALG00000001770	1424.43	1832.19	-0.36319	2.7936e-05	0.0045361	ACAP3	Ankyrin repeat||Arf GTPase activating protein||Pleckstrin homology domain||Ankyrin repeat-containing domain
ENSGALG00000015118	531.904	690.591	-0.37667	0.00050831	0.049918	SMC5	Chorismate mutase, type II||P-loop containing nucleoside triphosphate hydrolase
ENSGALG00000004087	590.83	768.145	-0.37864	0.00041003	0.042292	THSD4	PLAC||ADAM-TS Spacer 1||Thrombospondin, type 1 repeat
ENSGALG00000006520	814.884	1059.82	-0.37915	0.00014501	0.017616	MYH11	IQ motif, EF-hand binding site||t-SNARE||Myosin tail||P-loop containing nucleoside triphosphate hydrolase||Myosin head, motor domain||Prefoldin
ENSGALG00000000402	1539.22	2016.12	-0.38938	5.2614e-06	0.0010786	LOXL2	SRCR domain||SRCR-like domain||Lysyl oxidase
ENSGALG00000000562	995.991	1311.16	-0.39664	3.718e-05	0.0057523	LAPTM5	Lysosomal-associated transmembrane protein 4/5||Lysosomal-associated transmembrane protein, 4A/5
ENSGALG00000012740	961.596	1267.47	-0.39845	2.8883e-05	0.0046439	ADAM12	Peptidase M12B, propeptide||ADAM, cysteine-rich||Epidermal growth factor-like domain||Peptidase M12B, ADAM/reprolysin||Blood coagulation inhibitor, Disintegrin
ENSGALG00000000584	487.508	642.698	-0.39872	0.00034171	0.035923	PTPRVP	Protein-tyrosine phosphatase, receptor/non-receptor type||Protein-tyrosine phosphatase, catalytic||Protein-tyrosine phosphatase-like||Fibronectin type III||Protein-tyrosine/Dual specificity phosphatase
ENSGALG00000011803	3681.27	4855.45	-0.3994	2.0584e-05	0.0035912	EMP1	PMP-22/EMP/MP20/Claudin superfamily||PMP-22/EMP/MP20
ENSGALG00000011916	13224.1	17445.1	-0.39965	2.5528e-08	7.476e-06	SREBF2	Myc-type, basic helix-loop-helix (bHLH) domain
ENSGALG00000010340	1975.31	2613.37	-0.40384	9.401e-07	0.00022025	TTLL5	Tubulin-tyrosine ligase/Tubulin polyglutamylase
ENSGALG00000001749	5077.56	6729.9	-0.40645	4.9939e-08	1.4121e-05	ACSBG2	AMP-dependent synthetase/ligase
ENSGALG00000001895	2066.64	2740.93	-0.40738	2.4303e-05	0.0040445	PANK3	Type II pantothenate kinase
Novel00148	458.197	608.158	-0.40848	0.00032103	0.034411	lncRNA	ORF2 [Acanthochelys spixii]
ENSGALG00000002893	751.333	1000.82	-0.41365	2.3353e-05	0.0039484	STC2	Stanniocalcin
ENSGALG00000003149	1277.6	1714.28	-0.42416	1.1958e-06	0.0002689	ITPR3	MIR motif||Ion transport domain||Inositol 1,4,5-trisphosphate-binding protein receptor||RyR/IP3R Homology associated domain||RIH (RyR and IP3R Homology) domain||Inositol 1,4,5-trisphosphate/ryanodine receptor
ENSGALG00000006567	1743.53	2363.41	-0.43886	1.4614e-07	3.8657e-05	UBASH3B	SH3 domain||UBA-like||RNA ligase/cyclic nucleotide phosphodiesterase||Histidine phosphatase superfamily||Histidine phosphatase superfamily, clade-1
Novel00267	1284.8	1752.53	-0.44789	2.8398e-07	7.3926e-05	lncRNA	PREDICTED: uncharacterized protein LOC101748689 [Gallus gallus]
ENSGALG00000005308	1167.72	1593.43	-0.44845	5.4158e-07	0.00013062	CHTF18	ATPase, AAA-type, core||ATPase, dynein-related, AAA domain||P-loop containing nucleoside triphosphate hydrolase||AAA+ ATPase domain||DNA helicase, Holliday junction RuvB type, N-terminal
ENSGALG00000023437	578.734	791.847	-0.45232	1.8083e-05	0.0032951	NQO1	Flavodoxin-like fold||NADPH-dependent FMN reductase-like||Flavoprotein-like
ENSGALG00000010692	1163.39	1592.54	-0.45299	3.7466e-07	9.3097e-05	LRP8	LDLR class B repeat||Epidermal growth factor-like domain||EGF-like calcium-binding domain||Insulin-like growth factor binding protein, N-terminal||Low-density lipoprotein (LDL) receptor class A repeat
ENSGALG00000004113	631.736	866.663	-0.45615	9.4836e-06	0.0018516	putative P2Y purinoceptor 10-like	G protein-coupled receptor, rhodopsin-like||GPCR, rhodopsin-like, 7TM
ENSGALG00000005888	518.129	714.516	-0.46365	1.8801e-05	0.0033155	PGP	HAD-like domain
ENSGALG00000015958	1817.86	2510.82	-0.46592	1.6403e-08	5.2745e-06	EIF2AK3	Serine/threonine/dual specificity protein kinase, catalytic domain||Serine-threonine/tyrosine-protein kinase catalytic domain||Tyrosine-protein kinase, catalytic domain||Quinonprotein alcohol dehydrogenase-like superfamily||Protein kinase-like domain||Protein kinase domain
ENSGALG00000022871	2652.87	3681.43	-0.47271	1.9769e-09	6.7543e-07	HHLA2	Immunoglobulin V-set, subgroup||Immunoglobulin V-set domain||Immunoglobulin subtype 2||Immunoglobulin I-set||Immunoglobulin-like domain||Immunoglobulin subtype
ENSGALG00000002712	5043.71	7039.63	-0.48101	1.0435e-10	4.3881e-08	LIPG	Lipase, N-terminal||PLAT/LH2 domain||Lipoprotein lipase||Alpha/Beta hydrolase fold||Lipase/lipooxygenase, PLAT/LH2||Triacylglycerol lipase family
ENSGALG00000012131	910.797	1282.09	-0.4933	1.3792e-07	3.7081e-05	ELOVL6	ELO family
ENSGALG00000011659	2280.02	3231.5	-0.50316	3.4464e-10	1.3457e-07	ACAT2	Thiolase-like||Thiolase||Thiolase, C-terminal||Thiolase, N-terminal
ENSGALG00000004464	278.061	394.964	-0.50632	0.00012154	0.015452	SDK2	Immunoglobulin||Immunoglobulin I-set||Fibronectin type III||Immunoglobulin subtype 2||Immunoglobulin-like domain||Immunoglobulin subtype
ENSGALG00000005315	548.768	782.82	-0.51248	1.1969e-06	0.0002689	RPUSD1	Pseudouridine synthase, RsuA/RluB/C/D/E/F||Pseudouridine synthase, catalytic domain
ENSGALG00000005767	4303.22	6158.65	-0.5172	7.3097e-12	3.33e-09	TRAF7	Zinc finger, RING-type||G-protein beta WD-40 repeat||TRAF-like||WD40-repeat-containing domain||WD40 repeat||Zinc finger, TRAF-type
ENSGALG00000003163	325.576	469.14	-0.52702	2.7326e-05	0.0044814	GNAO1	Guanine nucleotide binding protein (G-protein), alpha subunit||G-protein alpha subunit, group I||P-loop containing nucleoside triphosphate hydrolase||Fungal G-protein, alpha subunit||G protein alpha subunit, helical insertion||Small GTPase superfamily, ARF/SAR type
ENSGALG00000015356	668.688	982.828	-0.55561	2.4522e-08	7.312e-06	IFT57	Intra-flagellar transport protein 57||t-SNARE
ENSGALG00000026480	249.917	369.47	-0.56401	3.2742e-05	0.005114	cobyrinic acid a,c-diamide adenosyltransferase, mitochondrial-like	ATP:cob(I)alamin adenosyltransferase, PduO-type||Adenosylcobalamin biosynthesis, ATP:cob(I)alamin adenosyltransferase-like
ENSGALG00000004343	368.201	549.817	-0.57846	1.0804e-06	0.00024955	HPD	Glyoxalase/Bleomycin resistance protein/Dihydroxybiphenyl dioxygenase||Glyoxalase/fosfomycin resistance/dioxygenase domain||4-hydroxyphenylpyruvate dioxygenase
ENSGALG00000007493	2554	3841.18	-0.58879	6.3535e-14	4.2224e-11	NSDHL	3-beta hydroxysteroid dehydrogenase/isomerase||NAD-dependent epimerase/dehydratase, N-terminal domain||NmrA-like domain||Polysaccharide biosynthesis protein, CapD-like domain||Male sterility, NAD-binding||RmlD-like substrate binding domain
ENSGALG00000016665	4087.55	6189.44	-0.59857	6.6941e-14	4.2224e-11	FDFT1	Squalene/phytoene synthase||Farnesyl-diphosphate farnesyltransferase||Isoprenoid synthase domain
Novel01669	2945.69	4520.4	-0.61785	2.4415e-05	0.0040445	3-beta-hydroxysteroid-Delta(8),Delta(7)-isomerase-like	PREDICTED: 3-beta-hydroxysteroid-Delta(8),Delta(7)-isomerase-like [Meleagris gallopavo]
ENSGALG00000007178	3542.47	5480.87	-0.62965	4.0301e-12	1.9439e-09	FADS2	Fatty acid/sphingolipid desaturase||Cytochrome b5-like heme/steroid binding domain||Fatty acid desaturase, type 1
ENSGALG00000007488	156.537	243.442	-0.63708	0.00048861	0.048861	ZNF185	Zinc finger, LIM-type
Novel00310	420.351	654.082	-0.63788	1.7925e-08	5.6532e-06	collagen type VII
ENSGALG00000016456	1175.6	1829.96	-0.63842	3.3642e-11	1.4519e-08	Lpin1	LNS2, Lipin/Ned1/Smp2||HAD-like domain||Lipin, N-terminal
ENSGALG00000014999	5393.88	8397.12	-0.63857	4.7783e-18	4.3536e-15	MAP1B	-
ENSGALG00000014261	2756.09	4304.21	-0.64312	6.0338e-12	2.8273e-09	UCH-L1	Peptidase C12, ubiquitin carboxyl-terminal hydrolase
ENSGALG00000011358	124.027	193.989	-0.64532	0.00027155	0.030295	Wnt6	Wnt||Wnt-6 protein
ENSGALG00000000692	237.836	383.748	-0.69019	5.259e-07	0.00012873	CDK18	Serine/threonine/dual specificity protein kinase, catalytic domain||Protein kinase-like domain||Protein kinase domain||Tyrosine-protein kinase, catalytic domain||Serine-threonine/tyrosine-protein kinase catalytic domain
ENSGALG00000011744	105.967	171.09	-0.69115	0.00028175	0.031011	KALRN	Variant SH3 domain||Protein kinase domain||Serine/threonine/dual specificity protein kinase, catalytic domain||Immunoglobulin-like domain||Protein kinase-like domain||Immunoglobulin subtype 2||Fibronectin type III||Serine-threonine/tyrosine-protein kinase catalytic domain||Immunoglobulin||Spectrin repeat||Spectrin/alpha-actinin||Pleckstrin homology domain||Immunoglobulin V-set domain||Immunoglobu…
ENSGALG00000010798	6697.97	10953.9	-0.70965	6.6928e-07	0.00015908	DHCR24	FAD-binding, type 2||FAD linked oxidase, N-terminal
ENSGALG00000006723	6061.89	9967.47	-0.71746	1.9274e-15	1.5052e-12	IDI1	NUDIX hydrolase domain-like||NUDIX hydrolase domain||Isopentenyl-diphosphate delta-isomerase, type 1
ENSGALG00000012312	212.174	351.678	-0.72901	3.101e-07	7.9464e-05	2-amino-3-ketobutyrate coenzyme A ligase, mitochondrial-like	Aminotransferase class V domain||2-amino-3-ketobutyrate coenzyme A ligase||Pyridoxal phosphate-dependent transferase||Cys/Met metabolism, pyridoxal phosphate-dependent enzyme||Aminotransferase, class I/classII
ENSGALG00000012494	126.045	212.785	-0.75546	1.402e-05	0.0026428	CD1A1	Immunoglobulin-like domain||Immunoglobulin C1-set||MHC class I alpha chain, alpha1 alpha2 domains||MHC classes I/II-like antigen recognition protein
Novel00130	79.2188	134.099	-0.75938	0.00036661	0.038295	lncRNA
ENSGALG00000027737	75.9966	128.675	-0.75973	0.00045245	0.045804	CIDEA	CIDE-N domain
ENSGALG00000026871	1973.74	3347.1	-0.76198	1.7478e-09	6.0988e-07	SC5D	Fatty acid hydroxylase
ENSGALG00000000899	101.187	172.194	-0.76701	5.442e-05	0.007651	PSD2	Sec7 domain||Pleckstrin homology domain, spectrin-type||Pleckstrin homology domain
ENSGALG00000001857	497.195	848.539	-0.77117	3.9207e-13	2.1433e-10	FAM132A	Complement C1q protein||Tumour necrosis factor-like domain
ENSGALG00000004106	5726.57	10075.6	-0.81513	2.6669e-21	3.6448e-18	DHCR7	Ergosterol biosynthesis ERG4/ERG24
ENSGALG00000013848	310.612	565.952	-0.86556	9.6322e-05	0.012637	MVK	Mevalonate kinase||GHMP kinase N-terminal domain||Mevalonate/galactokinase||Ribosomal protein S5 domain 2-type fold||GHMP kinase, C-terminal domain
ENSGALG00000014948	5174.94	9599.57	-0.89143	5.8038e-14	4.1383e-11	HMGCR	Hydroxymethylglutaryl-CoA reductase, class I/II, NAD/NADP-binding domain||Sterol-sensing domain||Hydroxymethylglutaryl-CoA reductase, metazoan||Hydroxymethylglutaryl-CoA reductase, eukaryotic/arcaheal type||Hydroxymethylglutaryl-CoA reductase, class I/II||Patched||Hydroxymethylglutaryl-CoA reductase, class I/II, substrate-binding domain
ENSGALG00000017394	3471.42	6534.62	-0.91258	1.2242e-27	2.8682e-24	INSIG1	Insulin-induced protein family
ENSGALG00000027759	254.87	480.969	-0.91618	1.2955e-12	6.8536e-10	MVK	GHMP kinase N-terminal domain||Mevalonate kinase||Mevalonate/galactokinase||Galactokinase/homoserine kinase||GHMP kinase, C-terminal domain||Ribosomal protein S5 domain 2-type fold
ENSGALG00000009365	3605.68	6906.62	-0.93771	1.0212e-28	2.7912e-25	CYP51A1	Cytochrome P450||Cytochrome P450, B-class||Cytochrome P450, E-class, group I||Cytochrome P450, E-class, group IV
ENSGALG00000026540	1142.8	2196.72	-0.94278	2.763e-10	1.1052e-07	CYP51A1	Cytochrome P450||Cytochrome P450, E-class, group I||Cytochrome P450, E-class, group IV||Cytochrome P450, B-class
ENSGALG00000009538	1192.74	2305.75	-0.95095	1.5207e-20	1.7814e-17	RDH12	Glucose/ribitol dehydrogenase||Short-chain dehydrogenase/reductase SDR||NAD-dependent epimerase/dehydratase, N-terminal domain||Polyketide synthase, ketoreductase domain
ENSGALG00000016331	4560.09	8924.08	-0.96864	9.956e-22	1.4843e-18	SQLE	FAD dependent oxidoreductase||Monooxygenase, FAD-binding||Squalene epoxidase||Pyridine nucleotide-disulphide oxidoreductase, NAD-binding domain||Aromatic-ring hydroxylase-like
ENSGALG00000007510	799.661	1630.42	-1.0278	2.1159e-08	6.5474e-06	CETN2	EF-hand domain
Novel01024	46.5568	96.8383	-1.0566	3.9785e-05	0.0060414	lncRNA	hypothetical protein AS28_11264, partial [Pygoscelis adeliae]
ENSGALG00000009560	8938.06	18832.9	-1.0752	1.0453e-39	1.7143e-35	MSMO1	Fatty acid hydroxylase
ENSGALG00000006198	4751	10175.3	-1.0988	2.6555e-19	2.9033e-16	LSS	Prenyltransferase/squalene oxidase||Squalene cyclase||Terpenoid cyclases/protein prenyltransferase alpha-alpha toroid
ENSGALG00000003475	10775.1	23357.6	-1.1162	2.4258e-08	7.312e-06	acl	CoA-binding||Succinyl-CoA synthetase-like||Citrate synthase-like, core||ATP-citrate lyase/succinyl-CoA ligase||ATP-grasp fold, succinyl-CoA synthetase-type||Citrate synthase-like||ATP-citrate synthase
ENSGALG00000003939	733.058	1642.01	-1.1635	2.3892e-36	1.9591e-32	KLF2	Zinc finger, C2H2-like||Zinc finger, C2H2
ENSGALG00000000241	1842.1	4270.05	-1.2129	4.5344e-17	3.7182e-14	STARD4	START domain
ENSGALG00000023818	449.357	1054.63	-1.2308	7.9144e-29	2.5959e-25	HSPB9
ENSGALG00000011166	49.5053	117.098	-1.2421	3.518e-07	8.8761e-05	PKDCCb	Protein kinase-like domain||Protein kinase domain
ENSGALG00000002899	3805.64	9524.67	-1.3235	3.4718e-13	1.9634e-10	AACS	AMP-dependent synthetase/ligase
ENSGALG00000027947	22.0605	55.9579	-1.3429	0.00012991	0.016019	Ghsr	GPCR, rhodopsin-like, 7TM||G protein-coupled receptor, rhodopsin-like||Growth hormone secretagogue receptor type 1||7TM GPCR, serpentine receptor class w (Srw)||Neuromedin U receptor
ENSGALG00000014862	3664.35	9443.13	-1.3657	6.8138e-22	1.1175e-18	HMGCS1	Hydroxymethylglutaryl-coenzyme A synthase, N-terminal||Thiolase-like||Hydroxymethylglutaryl-coenzyme A synthase C-terminal domain||Hydroxymethylglutaryl-CoA synthase, eukaryotic
Novel00620	55.7632	144.729	-1.376	9.6146e-10	3.4278e-07	lncRNA	hypothetical protein N339_04974, partial [Pterocles gutturalis]
Novel00567	13.9126	42.6563	-1.6164	0.00012362	0.015595	lncRNA	hypothetical protein Z169_16292, partial [Egretta garzetta]
Novel01111	31.1746	168.021	-2.4302	5.0379e-24	9.1801e-21	lncRNA
ENSGALG00000002742	33.1836	203.705	-2.6179	2.2751e-31	9.328e-28	TMEM132B	-
ENSGALG00000000607	0.313724	11.8094	-5.2343	0.00049865	0.049562	GPR37L1	GPCR, rhodopsin-like, 7TM||G protein-coupled receptor, rhodopsin-like||G protein-coupled receptor 37 orphan
ENSGALG00000010791	0.99304	42.9882	-5.4359	3.0012e-15	2.2373e-12	LEXM	-

## Sheet: V18vsNC18.DEG
Gene_id	readcount_V18	readcount_NC18	log2FoldChange	pval	padj	Associated Gene Name	Interpro Description
ENSGALG00000006384	2756.37	269.784	3.3529	1.66e-13	2.54e-10	IFIT5	Tetratricopeptide repeat||Tetratricopeptide repeat-containing domain
ENSGALG00000013723	926.319	96.8376	3.2579	7.13e-27	4e-23	OASL	Ubiquitin-like||Nucleotidyl transferase domain||2-5-oligoadenylate synthetase, N-terminal||Rad60/SUMO-like domain||Ubiquitin||2'-5'-oligoadenylate synthetase 1, domain 2/C-terminal||Ubiquitin-related domain
ENSGALG00000016400	160.25	16.7819	3.2553	2.37e-32	1.99e-28	RSAD2	Radical SAM||Elongator protein 3/MiaB/NifB
ENSGALG00000009479	54.2454	7.43248	2.8676	1e-13	1.69e-10	SAMD9L	P-loop containing nucleoside triphosphate hydrolase||Sterile alpha motif/pointed domain
ENSGALG00000016142	130.408	20.7333	2.653	3.73e-20	1.04e-16	Mx	P-loop containing nucleoside triphosphate hydrolase||Dynamin, GTPase domain||Dynamin superfamily||Dynamin central domain||Dynamin GTPase effector
ENSGALG00000006138	1973.95	369.694	2.4167	1.33e-83	2.23e-79	HELZ2	P-loop containing nucleoside triphosphate hydrolase||Zinc finger, CCCH-type
ENSGALG00000028982	623.883	125.889	2.3091	4.05e-09	3.09e-06	CMPK2	UMP-CMP kinase, mitochondrai||P-loop containing nucleoside triphosphate hydrolase
ENSGALG00000013575	174.804	36.5932	2.2561	2.96e-06	0.0012784	ISG12(2)	Interferon alpha-inducible protein 6/27
ENSGALG00000016964	373.328	110.778	1.7528	3.07e-11	2.87e-08	EPSTI1	-
ENSGALG00000016152	745.752	242.167	1.6227	2.47e-07	0.00014321	LY6E	CD59 antigen||Ly-6 antigen / uPA receptor -like
ENSGALG00000004859	4915.73	1695.24	1.5359	2.31e-12	2.59e-09	ZNFX1	P-loop containing nucleoside triphosphate hydrolase
ENSGALG00000014297	346.547	135.155	1.3584	5.25e-14	9.8e-11	IRF-3	Interferon regulatory factor-3||Interferon regulatory factor DNA-binding domain||SMAD/FHA domain
ENSGALG00000003144	770.923	315.583	1.2886	2.97e-15	7.13e-12	TRIM25	B30.2/SPRY domain||Butyrophylin-like||Concanavalin A-like lectin/glucanase domain||Zinc finger, C3HC4 RING-type||SPRY domain||SPRY-associated||Zinc finger, RING-type
ENSGALG00000012075	264.97	110.073	1.2674	4.35e-07	0.00022164	DTX3L	Zinc finger, RING-type||Zinc finger, C3HC4 RING-type||K Homology domain, type 1
ENSGALG00000012072	2348.46	1022.35	1.1998	2.8e-13	3.92e-10	poly [ADP-ribose] polymerase 14-like	Poly(ADP-ribose) polymerase, catalytic domain||Macro domain
ENSGALG00000006785	513.315	227.156	1.1762	9.8e-21	4.12e-17	IRF1	Interferon regulatory factor DNA-binding domain||Interferon regulatory factor-1/2
ENSGALG00000011089	450.533	204.894	1.1368	3.46e-15	7.28e-12	IFIH1	Helicase, C-terminal||DEAD/DEAH box helicase domain||Death-like domain||CARD domain||C-terminal domain of RIG-I||Armadillo-type fold||P-loop containing nucleoside triphosphate hydrolase||Helicase/UvrB domain||Helicase superfamily 1/2, ATP-binding domain
ENSGALG00000001558	422.21	225.482	0.90495	1.5e-07	9.01e-05	MOV10	P-loop containing nucleoside triphosphate hydrolase
ENSGALG00000013468	282.763	154.479	0.87218	4.35e-07	0.00022164	TLR3	Toll/interleukin-1 receptor homology (TIR) domain||Cysteine-rich flanking region, C-terminal||Leucine-rich repeat||Leucine-rich repeat, typical subtype
ENSGALG00000023821	153.644	84.7209	0.8588	1.62e-06	0.00073694	DHX58	DEAD/DEAH box helicase domain||Helicase, C-terminal||C-terminal domain of RIG-I||Helicase superfamily 1/2, ATP-binding domain||Helicase/UvrB domain||P-loop containing nucleoside triphosphate hydrolase
ENSGALG00000013911	1444.93	807.006	0.84035	2.53e-10	2.12e-07	ZC3HAV1	Poly(ADP-ribose) polymerase, catalytic domain||WWE domain
ENSGALG00000001478	216	121.109	0.83473	7.82e-08	4.87e-05	PML-like	Zinc finger, RING-type||L-Aspartase-like||Protein of unknown function DUF3583||Zinc finger, B-box||Ribonuclease H-like domain
ENSGALG00000013057	4780.74	2777.4	0.7835	1.07e-08	7.8e-06	ubiquitin specific peptidase 18	Peptidase C19, ubiquitin carboxyl-terminal hydrolase||Ubiquitin specific protease domain
ENSGALG00000012788	465.965	272.374	0.77463	1.47e-12	1.76e-09	PARP12	Zinc finger, CCCH-type||WWE domain||Poly(ADP-ribose) polymerase, catalytic domain
ENSGALG00000002823	169.969	99.6462	0.77038	4.79e-06	0.0020146	IFI35
ENSGALG00000001398	690.942	408.15	0.75946	1.84e-10	1.63e-07	PML	Zinc finger, B-box||Zinc finger, RING-type||L-Aspartase-like||Zinc finger, FYVE/PHD-type||Protein of unknown function DUF3583
ENSGALG00000011046	589.419	352.738	0.7407	4.01e-13	5.19e-10	SNX10	Phox homologous domain
ENSGALG00000010149	1343.77	808.395	0.73315	2.14e-20	7.19e-17	CMTR1	S-adenosyl-L-methionine-dependent methyltransferase||Ribosomal RNA methyltransferase FtsJ domain||G-patch domain||WW domain
ENSGALG00000007651	2324.86	1456.3	0.67483	2.32e-09	1.86e-06	STAT1	STAT transcription factor, all-alpha||STAT transcription factor, DNA-binding||SH2 domain||STAT transcription factor, protein interaction||STAT transcription factor, coiled coil||p53-like transcription factor, DNA-binding
ENSGALG00000000181	210.44	134.622	0.64449	1.32e-05	0.0052753	TAP2	P-loop containing nucleoside triphosphate hydrolase||Antigen peptide transporter 2||ABC transporter-like||AAA+ ATPase domain||ABC transporter type 1, transmembrane domain
Novel00300	326.293	209.293	0.64064	5.54e-07	0.00027414	guanylate-binding protein 4-like	PREDICTED: guanylate-binding protein 4-like isoform X5 [Gallus gallus]
ENSGALG00000010560	815.984	527.588	0.62913	5.84e-08	3.78e-05	EIF2AK2	Protein kinase-like domain||Protein kinase domain||Serine-threonine/tyrosine-protein kinase catalytic domain||Tyrosine-protein kinase, catalytic domain||Serine/threonine/dual specificity protein kinase, catalytic domain||Double-stranded RNA-binding domain
ENSGALG00000019094	883.452	584.128	0.59687	1.96e-11	2.06e-08	PHF11	Zinc finger, FYVE/PHD-type||Zinc finger, PHD-type
ENSGALG00000028750	379.511	251.7	0.59244	3.07e-07	0.00016637	STAT2	STAT transcription factor, DNA-binding||STAT transcription factor, all-alpha||STAT transcription factor, coiled coil||p53-like transcription factor, DNA-binding
ENSGALG00000005609	809.02	560.584	0.52924	7.7e-05	0.027566	OGFR	Opioid growth factor receptor (OGFr) conserved domain
ENSGALG00000016559	286.68	206.194	0.47544	0.0001211	0.042435	PIGA	Glycosyl transferase, family 1||PIGA, GPI anchor biosynthesis
ENSGALG00000000956	5550.72	4001.66	0.47208	2.78e-11	2.75e-08	CCL4	Chemokine interleukin-8-like domain
ENSGALG00000004802	810.161	587.169	0.46443	2.65e-07	0.00014853	TRAFD1	TRAF-like
ENSGALG00000004250	761.162	560.783	0.44076	2.79e-06	0.0012353	B4GALNT4	PA14||Chondroitin N-acetylgalactosaminyltransferase||Nucleotide-diphospho-sugar transferases
ENSGALG00000006448	642.216	481.599	0.41523	2.12e-05	0.0080928	IRF10	Interferon regulatory factor-3||Interferon regulatory factor DNA-binding domain||SMAD/FHA domain
ENSGALG00000026970	7891.72	5955.21	0.40619	1.75e-08	1.18e-05	IFITM3	CD225/Dispanin family
ENSGALG00000004496	2050.72	1559.09	0.39542	1.6e-08	1.12e-05	TNIP1	Armadillo-type fold
ENSGALG00000001231	1311.76	1009.23	0.37825	1.56e-06	0.00072882	SAMHD1	Sterile alpha motif/pointed domain||HD domain||HD/PDEase domain
ENSGALG00000021475	1324.57	1030.62	0.36201	6.95e-06	0.0028516	ADAR	Adenosine deaminase/editase||Double-stranded RNA-specific adenosine deaminase (DRADA)||Double-stranded RNA-binding domain
ENSGALG00000012480	2036.93	1592.83	0.3548	7.12e-07	0.00034208	NMI	Nmi/IFP 35 domain, N-terminal||Nmi/IFP 35 domain
ENSGALG00000001569	793.797	621.308	0.35346	4.35e-05	0.015918	RHOC	Elongation factor, GTP-binding domain||Small GTPase superfamily, Rho type||Small GTPase superfamily, ARF/SAR type||Small GTPase superfamily||P-loop containing nucleoside triphosphate hydrolase||Small GTPase superfamily, Ras type||Small GTPase superfamily, Rab type||Small GTP-binding protein domain||Mitochondrial Rho-like
ENSGALG00000002832	1771.59	1392.11	0.34777	3.18e-05	0.011901	IFI35	Nmi/IFP 35 domain
Novel00557	194.059	289.172	-0.57543	1.78e-05	0.0069615	epidermal retinol dehydrogenase 2-like	-
