# Supplementary material for: Transcriptome analysis of avian reovirus-mediated changes in gene expression of normal chicken fibroblast DF-1 cells
Source: BMC Genomics. 2017 Nov 25;18:911. doi: 10.1186/s12864-017-4310-5 (PMC5702118; doi:10.1186/s12864-017-4310-5)
Supplement: Supplementary file 4 — KEGG pathway enrichment result. Sheet 1. The KEGG enrichment result of the DEGs between mock- or ARV-infected samples at 10hpi. Sheet 2. The KEGG enrichment result of the DEGs between mock- or ARV-infected samples at 18hpi. (XLSX 60 kb) [file 12864_2017_4310_MOESM4_ESM.xlsx]

## Sheet: V10vsNC10_all.DEG_KEGG_pathway_
##Databases: KEGG PATHWAY
##Statistical test method: hypergeometric test / Fisher's exact test
##FDR correction method: Benjamini and Hochberg
#Term	Database	ID	Input number	Background number	P-Value	Corrected P-Value	Input	KEGG_ID/KO	Entrez_ID	Hyperlink
Steroid biosynthesis	KEGG PATHWAY	gga00100	11	17	2.17874e-12	1.74299e-10	ENSGALG00000009560|ENSGALG00000006198|ENSGALG00000016331|ENSGALG00000004106|ENSGALG00000007493|ENSGALG00000009365|ENSGALG00000010798|ENSGALG00000016665|ENSGALG00000026871|ENSGALG00000002681|Novel01669	gga:422423|gga:424037|gga:420335|gga:422982|gga:422302|gga:420548|gga:424661|gga:422038|gga:100857756|gga:424367|gga:100857622|	422423|424037|420335|422982|422302|420548|424661|422038|100857756|424367|100857622|	http://www.genome.jp/kegg-bin/show_pathway?gga00100/gga:422302%09red/gga:422982%09red/gga:422423%09red/gga:100857756%09red/gga:420548%09red/gga:424661%09red/gga:420335%09red/gga:424037%09red/gga:424367%09red/gga:422038%09red/gga:100857622%09red
Terpenoid backbone biosynthesis	KEGG PATHWAY	gga00900	6	20	9.1678e-06	0.000366712	ENSGALG00000027759|ENSGALG00000006723|ENSGALG00000011659|ENSGALG00000013848|ENSGALG00000014948|ENSGALG00000014862	gga:100857437|gga:420459|gga:421587|gga:768555|gga:395145|gga:396379|	100857437|420459|421587|768555|395145|396379|	http://www.genome.jp/kegg-bin/show_pathway?gga00900/gga:768555%09red/gga:420459%09red/gga:396379%09red/gga:421587%09red/gga:100857437%09red/gga:395145%09red
Fatty acid metabolism	KEGG PATHWAY	gga01212	7	42	4.51416e-05	0.00120378	ENSGALG00000007178|ENSGALG00000007127|ENSGALG00000005739|ENSGALG00000016314|ENSGALG00000012131|ENSGALG00000011659|ENSGALG00000001749	gga:423122|gga:423120|gga:395706|gga:428646|gga:428772|gga:421587|gga:420090|	423122|423120|395706|428646|428772|421587|420090|	http://www.genome.jp/kegg-bin/show_pathway?gga01212/gga:423120%09red/gga:423122%09red/gga:420090%09red/gga:428646%09red/gga:395706%09red/gga:421587%09red/gga:428772%09red
Biosynthesis of unsaturated fatty acids	KEGG PATHWAY	gga01040	5	20	0.000110648	0.00221295	ENSGALG00000007178|ENSGALG00000005739|ENSGALG00000016314|ENSGALG00000012131|ENSGALG00000007127	gga:423122|gga:395706|gga:428646|gga:428772|gga:423120|	423122|395706|428646|428772|423120|	http://www.genome.jp/kegg-bin/show_pathway?gga01040/gga:423120%09red/gga:428772%09red/gga:423122%09red/gga:428646%09red/gga:395706%09red
Influenza A	KEGG PATHWAY	gga05164	10	130	0.00044869	0.00717904	ENSGALG00000011089|ENSGALG00000007651|ENSGALG00000014297|ENSGALG00000003144|ENSGALG00000016400|ENSGALG00000016142|ENSGALG00000010560|ENSGALG00000015958|ENSGALG00000005947|ENSGALG00000013468	gga:424185|gga:424044|gga:396330|gga:417401|gga:428650|gga:395313|gga:395147|gga:422930|gga:420420|gga:422720|	424185|424044|396330|417401|428650|395313|395147|422930|420420|422720|	http://www.genome.jp/kegg-bin/show_pathway?gga05164/gga:396330%09red/gga:428650%09red/gga:395313%09red/gga:417401%09red/gga:424044%09red/gga:422720%09red/gga:424185%09red/gga:395147%09red/gga:420420%09red/gga:422930%09red
Herpes simplex infection	KEGG PATHWAY	gga05168	8	143	0.0101603	0.135471	ENSGALG00000011089|ENSGALG00000007651|ENSGALG00000014297|ENSGALG00000013819|ENSGALG00000013468|ENSGALG00000015958|ENSGALG00000005947|ENSGALG00000010560	gga:424185|gga:424044|gga:396330|gga:426265|gga:422720|gga:422930|gga:420420|gga:395147|	424185|424044|396330|426265|422720|422930|420420|395147|	http://www.genome.jp/kegg-bin/show_pathway?gga05168/gga:396330%09red/gga:426265%09red/gga:422930%09red/gga:424044%09red/gga:422720%09red/gga:424185%09red/gga:395147%09red/gga:420420%09red
Butanoate metabolism	KEGG PATHWAY	gga00650	3	23	0.0141743	0.161992	ENSGALG00000011659|ENSGALG00000014862|ENSGALG00000002899	gga:421587|gga:396379|gga:416811|	421587|396379|416811|	http://www.genome.jp/kegg-bin/show_pathway?gga00650/gga:416811%09red/gga:396379%09red/gga:421587%09red
Synthesis and degradation of ketone bodies	KEGG PATHWAY	gga00072	2	9	0.0190361	0.167149	ENSGALG00000011659|ENSGALG00000014862	gga:421587|gga:396379|	421587|396379|	http://www.genome.jp/kegg-bin/show_pathway?gga00072/gga:396379%09red/gga:421587%09red
Ubiquinone and other terpenoid-quinone biosynthesis	KEGG PATHWAY	gga00130	2	9	0.0190361	0.167149	ENSGALG00000023437|ENSGALG00000004343	gga:769737|gga:416852|	769737|416852|	http://www.genome.jp/kegg-bin/show_pathway?gga00130/gga:769737%09red/gga:416852%09red
Metabolic pathways	KEGG PATHWAY	gga01100	31	1049	0.0208936	0.167149	ENSGALG00000027759|ENSGALG00000002712|ENSGALG00000005888|ENSGALG00000001895|ENSGALG00000007493|ENSGALG00000016665|ENSGALG00000003651|ENSGALG00000011805|ENSGALG00000009538|ENSGALG00000006198|ENSGALG00000013848|ENSGALG00000004106|ENSGALG00000012131|ENSGALG00000028982|ENSGALG00000004343|ENSGALG00000011659|ENSGALG00000010798|ENSGALG00000013480|ENSGALG00000014948|ENSGALG00000001749|Novel01669|ENSGALG0…	gga:100857437|gga:426846|gga:416559|gga:422935|gga:422302|gga:422038|gga:420034|gga:422660|gga:423274|gga:424037|gga:768555|gga:422982|gga:428772|gga:421921|gga:416852|gga:421587|gga:424661|gga:426126|gga:395145|gga:420090|gga:100857622|gga:421945|gga:420548|gga:100857756|gga:424367|gga:396379|gga:422423|gga:420335|gga:395373|gga:420459|gga:100859013|	100857437|426846|416559|422935|422302|422038|420034|422660|423274|424037|768555|422982|428772|421921|416852|421587|424661|426126|395145|420090|100857622|421945|420548|100857756|424367|396379|422423|420335|395373|420459|100859013|	http://www.genome.jp/kegg-bin/show_pathway?gga01100/gga:422935%09red/gga:422423%09red/gga:426846%09red/gga:100859013%09red/gga:424661%09red/gga:422982%09red/gga:422660%09red/gga:420548%09red/gga:100857756%09red/gga:421921%09red/gga:396379%09red/gga:100857437%09red/gga:421945%09red/gga:768555%09red/gga:416559%09red/gga:424037%09red/gga:421587%09red/gga:422038%09red/gga:395145%09red/gga:428772%09re…
RIG-I-like receptor signaling pathway	KEGG PATHWAY	gga04622	4	55	0.029023	0.211077	ENSGALG00000014297|ENSGALG00000003144|ENSGALG00000011089|ENSGALG00000023821	gga:396330|gga:417401|gga:424185|gga:100858653|	396330|417401|424185|100858653|	http://www.genome.jp/kegg-bin/show_pathway?gga04622/gga:396330%09red/gga:424185%09red/gga:417401%09red/gga:100858653%09red
Hedgehog signaling pathway	KEGG PATHWAY	gga04340	3	45	0.06894	0.427205	ENSGALG00000005401|ENSGALG00000008830|ENSGALG00000011358	gga:395829|gga:378779|gga:395235|	395829|378779|395235|	http://www.genome.jp/kegg-bin/show_pathway?gga04340/gga:378779%09red/gga:395829%09red/gga:395235%09red
Fatty acid elongation	KEGG PATHWAY	gga00062	2	20	0.0694208	0.427205	ENSGALG00000016314|ENSGALG00000012131	gga:428646|gga:428772|	428646|428772|	http://www.genome.jp/kegg-bin/show_pathway?gga00062/gga:428646%09red/gga:428772%09red
Toll-like receptor signaling pathway	KEGG PATHWAY	gga04620	4	83	0.0934982	0.495055	ENSGALG00000014297|ENSGALG00000007651|ENSGALG00000005947|ENSGALG00000013468	gga:396330|gga:424044|gga:420420|gga:422720|	396330|424044|420420|422720|	http://www.genome.jp/kegg-bin/show_pathway?gga04620/gga:422720%09red/gga:396330%09red/gga:420420%09red/gga:424044%09red
Porphyrin and chlorophyll metabolism	KEGG PATHWAY	gga00860	2	25	0.0990111	0.495055	ENSGALG00000011805|ENSGALG00000026480	gga:422660|gga:100859013|	422660|100859013|	http://www.genome.jp/kegg-bin/show_pathway?gga00860/gga:422660%09red/gga:100859013%09red
Glyoxylate and dicarboxylate metabolism	KEGG PATHWAY	gga00630	2	25	0.0990111	0.495055	ENSGALG00000011659|ENSGALG00000005888	gga:421587|gga:416559|	421587|416559|	http://www.genome.jp/kegg-bin/show_pathway?gga00630/gga:416559%09red/gga:421587%09red
PPAR signaling pathway	KEGG PATHWAY	gga03320	3	59	0.123997	0.583517	ENSGALG00000001749|ENSGALG00000005739|ENSGALG00000007178	gga:420090|gga:395706|gga:423122|	420090|395706|423122|	http://www.genome.jp/kegg-bin/show_pathway?gga03320/gga:423122%09red/gga:420090%09red/gga:395706%09red
Retinol metabolism	KEGG PATHWAY	gga00830	2	31	0.138143	0.61397	ENSGALG00000009538|ENSGALG00000011805	gga:423274|gga:422660|	423274|422660|	http://www.genome.jp/kegg-bin/show_pathway?gga00830/gga:422660%09red/gga:423274%09red
Fatty acid degradation	KEGG PATHWAY	gga00071	2	33	0.151844	0.639342	ENSGALG00000011659|ENSGALG00000001749	gga:421587|gga:420090|	421587|420090|	http://www.genome.jp/kegg-bin/show_pathway?gga00071/gga:420090%09red/gga:421587%09red
Steroid hormone biosynthesis	KEGG PATHWAY	gga00140	2	35	0.165798	0.649174	ENSGALG00000011805|ENSGALG00000002681	gga:422660|gga:424367|	422660|424367|	http://www.genome.jp/kegg-bin/show_pathway?gga00140/gga:422660%09red/gga:424367%09red
TGF-beta signaling pathway	KEGG PATHWAY	gga04350	3	69	0.170408	0.649174	ENSGALG00000016403|ENSGALG00000006210|ENSGALG00000008830	gga:395852|gga:395282|gga:378779|	395852|395282|378779|	http://www.genome.jp/kegg-bin/show_pathway?gga04350/gga:378779%09red/gga:395852%09red/gga:395282%09red
Peroxisome	KEGG PATHWAY	gga04146	3	74	0.195242	0.686558	ENSGALG00000027759|ENSGALG00000010243|ENSGALG00000013848	gga:100857437|gga:424598|gga:768555|	100857437|424598|768555|	http://www.genome.jp/kegg-bin/show_pathway?gga04146/gga:768555%09red/gga:100857437%09red/gga:424598%09red
Ascorbate and aldarate metabolism	KEGG PATHWAY	gga00053	1	10	0.197385	0.686558	ENSGALG00000011805	gga:422660|	422660|	http://www.genome.jp/kegg-bin/show_pathway?gga00053/gga:422660%09red
Valine, leucine and isoleucine degradation	KEGG PATHWAY	gga00280	2	41	0.208787	0.695957	ENSGALG00000011659|ENSGALG00000014862	gga:421587|gga:396379|	421587|396379|	http://www.genome.jp/kegg-bin/show_pathway?gga00280/gga:396379%09red/gga:421587%09red
Fatty acid biosynthesis	KEGG PATHWAY	gga00061	1	13	0.244135	0.758225	ENSGALG00000001749	gga:420090|	420090|	http://www.genome.jp/kegg-bin/show_pathway?gga00061/gga:420090%09red
Pantothenate and CoA biosynthesis	KEGG PATHWAY	gga00770	1	14	0.259108	0.758225	ENSGALG00000001895	gga:422935|	422935|	http://www.genome.jp/kegg-bin/show_pathway?gga00770/gga:422935%09red
Phenylalanine metabolism	KEGG PATHWAY	gga00360	1	15	0.273786	0.758225	ENSGALG00000004343	gga:416852|	416852|	http://www.genome.jp/kegg-bin/show_pathway?gga00360/gga:416852%09red
Melanogenesis	KEGG PATHWAY	gga04916	3	89	0.27393	0.758225	ENSGALG00000005401|ENSGALG00000003163|ENSGALG00000011358	gga:395829|gga:415698|gga:395235|	395829|415698|395235|	http://www.genome.jp/kegg-bin/show_pathway?gga04916/gga:395829%09red/gga:395235%09red/gga:415698%09red
Glycerolipid metabolism	KEGG PATHWAY	gga00561	2	50	0.274857	0.758225	ENSGALG00000002712|ENSGALG00000016456	gga:426846|gga:421945|	426846|421945|	http://www.genome.jp/kegg-bin/show_pathway?gga00561/gga:421945%09red/gga:426846%09red
One carbon pool by folate	KEGG PATHWAY	gga00670	1	17	0.30228	0.806079	ENSGALG00000013480	gga:426126|	426126|	http://www.genome.jp/kegg-bin/show_pathway?gga00670/gga:426126%09red
Pentose and glucuronate interconversions	KEGG PATHWAY	gga00040	1	20	0.342948	0.863026	ENSGALG00000011805	gga:422660|	422660|	http://www.genome.jp/kegg-bin/show_pathway?gga00040/gga:422660%09red
Protein processing in endoplasmic reticulum	KEGG PATHWAY	gga04141	4	146	0.34521	0.863026	ENSGALG00000027592|ENSGALG00000015958|ENSGALG00000010560|ENSGALG00000012726	gga:771230|gga:422930|gga:395147|gga:374163|	771230|422930|395147|374163|	http://www.genome.jp/kegg-bin/show_pathway?gga04141/gga:374163%09red/gga:395147%09red/gga:422930%09red/gga:771230%09red
Salmonella infection	KEGG PATHWAY	gga05132	2	66	0.39067	0.889891	ENSGALG00000005947|ENSGALG00000005678	gga:420420|gga:378913|	420420|378913|	http://www.genome.jp/kegg-bin/show_pathway?gga05132/gga:420420%09red/gga:378913%09red
Propanoate metabolism	KEGG PATHWAY	gga00640	1	25	0.405555	0.889891	ENSGALG00000011659	gga:421587|	421587|	http://www.genome.jp/kegg-bin/show_pathway?gga00640/gga:421587%09red
alpha-Linolenic acid metabolism	KEGG PATHWAY	gga00592	1	25	0.405555	0.889891	ENSGALG00000007178	gga:423122|	423122|	http://www.genome.jp/kegg-bin/show_pathway?gga00592/gga:423122%09red
Nicotinate and nicotinamide metabolism	KEGG PATHWAY	gga00760	1	25	0.405555	0.889891	ENSGALG00000003651	gga:420034|	420034|	http://www.genome.jp/kegg-bin/show_pathway?gga00760/gga:420034%09red
Apoptosis	KEGG PATHWAY	gga04210	2	69	0.411574	0.889891	ENSGALG00000016783|ENSGALG00000005947	gga:396481|gga:420420|	396481|420420|	http://www.genome.jp/kegg-bin/show_pathway?gga04210/gga:396481%09red/gga:420420%09red
Drug metabolism - other enzymes	KEGG PATHWAY	gga00983	1	27	0.428902	0.902675	ENSGALG00000011805	gga:422660|	422660|	http://www.genome.jp/kegg-bin/show_pathway?gga00983/gga:422660%09red
Citrate cycle (TCA cycle)	KEGG PATHWAY	gga00020	1	28	0.440232	0.902675	ENSGALG00000003475	gga:395373|	395373|	http://www.genome.jp/kegg-bin/show_pathway?gga00020/gga:395373%09red
Drug metabolism - cytochrome P450	KEGG PATHWAY	gga00982	1	29	0.451338	0.902675	ENSGALG00000011805	gga:422660|	422660|	http://www.genome.jp/kegg-bin/show_pathway?gga00982/gga:422660%09red
Tyrosine metabolism	KEGG PATHWAY	gga00350	1	31	0.472896	0.909891	ENSGALG00000004343	gga:416852|	416852|	http://www.genome.jp/kegg-bin/show_pathway?gga00350/gga:416852%09red
Metabolism of xenobiotics by cytochrome P450	KEGG PATHWAY	gga00980	1	32	0.483357	0.909891	ENSGALG00000011805	gga:422660|	422660|	http://www.genome.jp/kegg-bin/show_pathway?gga00980/gga:422660%09red
Pyruvate metabolism	KEGG PATHWAY	gga00620	1	34	0.503663	0.909891	ENSGALG00000011659	gga:421587|	421587|	http://www.genome.jp/kegg-bin/show_pathway?gga00620/gga:421587%09red
Starch and sucrose metabolism	KEGG PATHWAY	gga00500	1	35	0.513517	0.909891	ENSGALG00000011805	gga:422660|	422660|	http://www.genome.jp/kegg-bin/show_pathway?gga00500/gga:422660%09red
Glycine, serine and threonine metabolism	KEGG PATHWAY	gga00260	1	36	0.523176	0.909891	ENSGALG00000012312	gga:101750333|	101750333|	http://www.genome.jp/kegg-bin/show_pathway?gga00260/gga:101750333%09red
Nucleotide excision repair	KEGG PATHWAY	gga03420	1	37	0.532644	0.909891	ENSGALG00000007510	gga:422303|	422303|	http://www.genome.jp/kegg-bin/show_pathway?gga03420/gga:422303%09red
Pyrimidine metabolism	KEGG PATHWAY	gga00240	2	90	0.546586	0.909891	ENSGALG00000003651|ENSGALG00000028982	gga:420034|gga:421921|	420034|421921|	http://www.genome.jp/kegg-bin/show_pathway?gga00240/gga:420034%09red/gga:421921%09red
Tryptophan metabolism	KEGG PATHWAY	gga00380	1	39	0.551023	0.909891	ENSGALG00000011659	gga:421587|	421587|	http://www.genome.jp/kegg-bin/show_pathway?gga00380/gga:421587%09red
Cytosolic DNA-sensing pathway	KEGG PATHWAY	gga04623	1	40	0.55994	0.909891	ENSGALG00000014297	gga:396330|	396330|	http://www.genome.jp/kegg-bin/show_pathway?gga04623/gga:396330%09red
NOD-like receptor signaling pathway	KEGG PATHWAY	gga04621	1	41	0.568682	0.909891	ENSGALG00000012726	gga:374163|	374163|	http://www.genome.jp/kegg-bin/show_pathway?gga04621/gga:374163%09red
Notch signaling pathway	KEGG PATHWAY	gga04330	1	44	0.593884	0.926085	ENSGALG00000012075	gga:424267|	424267|	http://www.genome.jp/kegg-bin/show_pathway?gga04330/gga:424267%09red
Lysine degradation	KEGG PATHWAY	gga00310	1	45	0.601955	0.926085	ENSGALG00000011659	gga:421587|	421587|	http://www.genome.jp/kegg-bin/show_pathway?gga00310/gga:421587%09red
Cell adhesion molecules (CAMs)	KEGG PATHWAY	gga04514	2	112	0.663342	0.976057	ENSGALG00000022871|ENSGALG00000003932	gga:418323|gga:419184|	418323|419184|	http://www.genome.jp/kegg-bin/show_pathway?gga04514/gga:418323%09red/gga:419184%09red
Tight junction	KEGG PATHWAY	gga04530	2	118	0.690694	0.976057	ENSGALG00000006520|ENSGALG00000015358	gga:396211|gga:395534|	396211|395534|	http://www.genome.jp/kegg-bin/show_pathway?gga04530/gga:395534%09red/gga:396211%09red
Wnt signaling pathway	KEGG PATHWAY	gga04310	2	119	0.695072	0.976057	ENSGALG00000005401|ENSGALG00000011358	gga:395829|gga:395235|	395829|395235|	http://www.genome.jp/kegg-bin/show_pathway?gga04310/gga:395829%09red/gga:395235%09red
Cardiac muscle contraction	KEGG PATHWAY	gga04260	1	60	0.705519	0.976057	ENSGALG00000015358	gga:395534|	395534|	http://www.genome.jp/kegg-bin/show_pathway?gga04260/gga:395534%09red
RNA degradation	KEGG PATHWAY	gga03018	1	63	0.722759	0.976057	ENSGALG00000011957	gga:417992|	417992|	http://www.genome.jp/kegg-bin/show_pathway?gga03018/gga:417992%09red
Adipocytokine signaling pathway	KEGG PATHWAY	gga04920	1	64	0.72828	0.976057	ENSGALG00000001749	gga:420090|	420090|	http://www.genome.jp/kegg-bin/show_pathway?gga04920/gga:420090%09red
Adherens junction	KEGG PATHWAY	gga04520	1	68	0.74929	0.976057	ENSGALG00000008018	gga:396047|	396047|	http://www.genome.jp/kegg-bin/show_pathway?gga04520/gga:396047%09red
ECM-receptor interaction	KEGG PATHWAY	gga04512	1	73	0.773293	0.976057	ENSGALG00000003932	gga:419184|	419184|	http://www.genome.jp/kegg-bin/show_pathway?gga04512/gga:419184%09red
Phosphatidylinositol signaling system	KEGG PATHWAY	gga04070	1	75	0.782242	0.976057	ENSGALG00000003149	gga:419910|	419910|	http://www.genome.jp/kegg-bin/show_pathway?gga04070/gga:419910%09red
GnRH signaling pathway	KEGG PATHWAY	gga04912	1	77	0.790838	0.976057	ENSGALG00000003149	gga:419910|	419910|	http://www.genome.jp/kegg-bin/show_pathway?gga04912/gga:419910%09red
Gap junction	KEGG PATHWAY	gga04540	1	80	0.803105	0.976057	ENSGALG00000003149	gga:419910|	419910|	http://www.genome.jp/kegg-bin/show_pathway?gga04540/gga:419910%09red
Glycerophospholipid metabolism	KEGG PATHWAY	gga00564	1	86	0.825532	0.976057	ENSGALG00000016456	gga:421945|	421945|	http://www.genome.jp/kegg-bin/show_pathway?gga00564/gga:421945%09red
Oocyte meiosis	KEGG PATHWAY	gga04114	1	88	0.832427	0.976057	ENSGALG00000003149	gga:419910|	419910|	http://www.genome.jp/kegg-bin/show_pathway?gga04114/gga:419910%09red
Carbon metabolism	KEGG PATHWAY	gga01200	1	90	0.839052	0.976057	ENSGALG00000011659	gga:421587|	421587|	http://www.genome.jp/kegg-bin/show_pathway?gga01200/gga:421587%09red
Vascular smooth muscle contraction	KEGG PATHWAY	gga04270	1	100	0.868464	0.976057	ENSGALG00000003149	gga:419910|	419910|	http://www.genome.jp/kegg-bin/show_pathway?gga04270/gga:419910%09red
Spliceosome	KEGG PATHWAY	gga03040	1	105	0.881098	0.976057	ENSGALG00000013819	gga:426265|	426265|	http://www.genome.jp/kegg-bin/show_pathway?gga03040/gga:426265%09red
Lysosome	KEGG PATHWAY	gga04142	1	107	0.885807	0.976057	ENSGALG00000000562	gga:419552|	419552|	http://www.genome.jp/kegg-bin/show_pathway?gga04142/gga:419552%09red
Endocytosis	KEGG PATHWAY	gga04144	2	192	0.900423	0.976057	ENSGALG00000000899|ENSGALG00000001770	gga:427605|gga:419420|	427605|419420|	http://www.genome.jp/kegg-bin/show_pathway?gga04144/gga:419420%09red/gga:427605%09red
FoxO signaling pathway	KEGG PATHWAY	gga04068	1	121	0.913961	0.976057	ENSGALG00000003939	gga:420148|	420148|	http://www.genome.jp/kegg-bin/show_pathway?gga04068/gga:420148%09red
Adrenergic signaling in cardiomyocytes	KEGG PATHWAY	gga04261	1	121	0.913961	0.976057	ENSGALG00000015358	gga:395534|	395534|	http://www.genome.jp/kegg-bin/show_pathway?gga04261/gga:395534%09red
Jak-STAT signaling pathway	KEGG PATHWAY	gga04630	1	125	0.920653	0.976057	ENSGALG00000007651	gga:424044|	424044|	http://www.genome.jp/kegg-bin/show_pathway?gga04630/gga:424044%09red
MAPK signaling pathway	KEGG PATHWAY	gga04010	2	214	0.930554	0.976057	ENSGALG00000016783|ENSGALG00000005678	gga:396481|gga:378913|	396481|378913|	http://www.genome.jp/kegg-bin/show_pathway?gga04010/gga:396481%09red/gga:378913%09red
Purine metabolism	KEGG PATHWAY	gga00230	1	148	0.950218	0.976057	ENSGALG00000003651	gga:420034|	420034|	http://www.genome.jp/kegg-bin/show_pathway?gga00230/gga:420034%09red
Calcium signaling pathway	KEGG PATHWAY	gga04020	1	162	0.962538	0.976057	ENSGALG00000003149	gga:419910|	419910|	http://www.genome.jp/kegg-bin/show_pathway?gga04020/gga:419910%09red
Cytokine-cytokine receptor interaction	KEGG PATHWAY	gga04060	1	165	0.964755	0.976057	ENSGALG00000016783	gga:396481|	396481|	http://www.genome.jp/kegg-bin/show_pathway?gga04060/gga:396481%09red
Neuroactive ligand-receptor interaction	KEGG PATHWAY	gga04080	2	261	0.968645	0.976057	ENSGALG00000004113|ENSGALG00000027947	gga:422147|gga:378911|	422147|378911|	http://www.genome.jp/kegg-bin/show_pathway?gga04080/gga:422147%09red/gga:378911%09red
Regulation of actin cytoskeleton	KEGG PATHWAY	gga04810	1	177	0.972389	0.976057	ENSGALG00000026383	gga:408047|	408047|	http://www.genome.jp/kegg-bin/show_pathway?gga04810/gga:408047%09red
Focal adhesion	KEGG PATHWAY	gga04510	1	184	0.976057	0.976057	ENSGALG00000005678	gga:378913|	378913|	http://www.genome.jp/kegg-bin/show_pathway?gga04510/gga:378913%09red
--------------------
#Term	Database	ID	Input number	Background number	P-Value	Corrected P-Value	Input	KEGG_ID/KO	Entrez_ID	Hyperlink
--------------------
#Term	Database	ID	Input number	Background number	P-Value	Corrected P-Value	Input	KEGG_ID/KO	Entrez_ID	Hyperlink
--------------------

## Sheet: V18vsNC18_all.DEG_KEGG_pathway
##Databases: KEGG PATHWAY
##Statistical test method: hypergeometric test / Fisher's exact test
##FDR correction method: Benjamini and Hochberg
#Term	Database	ID	Input number	Background number	P-Value	Corrected P-Value	Input	KEGG_ID/KO	Entrez_ID	Hyperlink
Influenza A	KEGG PATHWAY	gga05164	10	130	8.6581e-11	1.29872e-09	ENSGALG00000011089|ENSGALG00000007651|ENSGALG00000014297|ENSGALG00000003144|ENSGALG00000016400|ENSGALG00000021475|ENSGALG00000016142|ENSGALG00000010560|ENSGALG00000001398|ENSGALG00000013468	gga:424185|gga:424044|gga:396330|gga:417401|gga:428650|gga:769675|gga:395313|gga:395147|gga:415302|gga:422720|	424185|424044|396330|417401|428650|769675|395313|395147|415302|422720|	http://www.genome.jp/kegg-bin/show_pathway?gga05164/gga:396330%09red/gga:428650%09red/gga:395313%09red/gga:769675%09red/gga:415302%09red/gga:417401%09red/gga:424044%09red/gga:422720%09red/gga:424185%09red/gga:395147%09red
Herpes simplex infection	KEGG PATHWAY	gga05168	7	143	1.47e-06	1.1025e-05	ENSGALG00000001398|ENSGALG00000007651|ENSGALG00000014297|ENSGALG00000013468|ENSGALG00000011089|ENSGALG00000000181|ENSGALG00000010560	gga:415302|gga:424044|gga:396330|gga:422720|gga:424185|gga:427728|gga:395147|	415302|424044|396330|422720|424185|427728|395147|	http://www.genome.jp/kegg-bin/show_pathway?gga05168/gga:396330%09red/gga:415302%09red/gga:427728%09red/gga:424044%09red/gga:422720%09red/gga:424185%09red/gga:395147%09red
RIG-I-like receptor signaling pathway	KEGG PATHWAY	gga04622	4	55	7.59918e-05	0.000379959	ENSGALG00000014297|ENSGALG00000003144|ENSGALG00000011089|ENSGALG00000023821	gga:396330|gga:417401|gga:424185|gga:100858653|	396330|417401|424185|100858653|	http://www.genome.jp/kegg-bin/show_pathway?gga04622/gga:396330%09red/gga:424185%09red/gga:417401%09red/gga:100858653%09red
Toll-like receptor signaling pathway	KEGG PATHWAY	gga04620	3	83	0.00445462	0.0167048	ENSGALG00000014297|ENSGALG00000013468|ENSGALG00000007651	gga:396330|gga:422720|gga:424044|	396330|422720|424044|	http://www.genome.jp/kegg-bin/show_pathway?gga04620/gga:422720%09red/gga:396330%09red/gga:424044%09red
Cytosolic DNA-sensing pathway	KEGG PATHWAY	gga04623	2	40	0.0115185	0.0345556	ENSGALG00000014297|ENSGALG00000021475	gga:396330|gga:769675|	396330|769675|	http://www.genome.jp/kegg-bin/show_pathway?gga04623/gga:396330%09red/gga:769675%09red
Glycosylphosphatidylinositol(GPI)-anchor biosynthesis	KEGG PATHWAY	gga00563	1	24	0.0930442	0.232611	ENSGALG00000016559	gga:418624|	418624|	http://www.genome.jp/kegg-bin/show_pathway?gga00563/gga:418624%09red
ABC transporters	KEGG PATHWAY	gga02010	1	37	0.138041	0.295802	ENSGALG00000000181	gga:427728|	427728|	http://www.genome.jp/kegg-bin/show_pathway?gga02010/gga:427728%09red
Notch signaling pathway	KEGG PATHWAY	gga04330	1	44	0.161363	0.302555	ENSGALG00000012075	gga:424267|	424267|	http://www.genome.jp/kegg-bin/show_pathway?gga04330/gga:424267%09red
Pyrimidine metabolism	KEGG PATHWAY	gga00240	1	90	0.300041	0.493933	ENSGALG00000028982	gga:421921|	421921|	http://www.genome.jp/kegg-bin/show_pathway?gga00240/gga:421921%09red
Ubiquitin mediated proteolysis	KEGG PATHWAY	gga04120	1	124	0.387929	0.493933	ENSGALG00000001398	gga:415302|	415302|	http://www.genome.jp/kegg-bin/show_pathway?gga04120/gga:415302%09red
Jak-STAT signaling pathway	KEGG PATHWAY	gga04630	1	125	0.390344	0.493933	ENSGALG00000007651	gga:424044|	424044|	http://www.genome.jp/kegg-bin/show_pathway?gga04630/gga:424044%09red
Phagosome	KEGG PATHWAY	gga04145	1	127	0.395146	0.493933	ENSGALG00000000181	gga:427728|	427728|	http://www.genome.jp/kegg-bin/show_pathway?gga04145/gga:427728%09red
Protein processing in endoplasmic reticulum	KEGG PATHWAY	gga04141	1	146	0.438972	0.506506	ENSGALG00000010560	gga:395147|	395147|	http://www.genome.jp/kegg-bin/show_pathway?gga04141/gga:395147%09red
Endocytosis	KEGG PATHWAY	gga04144	1	192	0.53267	0.570718	ENSGALG00000001398	gga:415302|	415302|	http://www.genome.jp/kegg-bin/show_pathway?gga04144/gga:415302%09red
Metabolic pathways	KEGG PATHWAY	gga01100	2	1049	0.927143	0.927143	ENSGALG00000028982|ENSGALG00000016559	gga:421921|gga:418624|	421921|418624|	http://www.genome.jp/kegg-bin/show_pathway?gga01100/gga:418624%09red/gga:421921%09red
--------------------
#Term	Database	ID	Input number	Background number	P-Value	Corrected P-Value	Input	KEGG_ID/KO	Entrez_ID	Hyperlink
--------------------
#Term	Database	ID	Input number	Background number	P-Value	Corrected P-Value	Input	KEGG_ID/KO	Entrez_ID	Hyperlink
--------------------
